# Supplementary material for: Synergistic Effect of Aminated Sodium Alginate Composite Material on Selective Adsorption of Sb: Experimental and Density Functional Theory Study
Source: Gels. 2025 Dec 18;11(12):1019. doi: 10.3390/gels11121019 (PMC12732839; doi:10.3390/gels11121019)
Supplement: Supplementary file 1 [file gels-11-01019-s001.zip]

Archive with 1 entries (1 files):
- gels-4009413-supplementary.pdf
